# Supplementary material for: Ornamental origins and genomic frontiers: a review of big-bracted dogwood research
Source: Front Plant Sci. 2026 Jan 30;16:1735902. doi: 10.3389/fpls.2025.1735902 (PMC12901405; doi:10.3389/fpls.2025.1735902)
Supplement: Supplementary file 2 [file Table2.xlsx]

## Sheet: Sheet1
Supplementary Material 2. Cultivars of Big-Bracted Dogwoods
Species	Cultivara	Characteristics	References
C. rutgersensis = C. kousa × C. florida
	‘Rutban’ Aurora® PP7205	Vigorous, upright growth. Heavy textured white bracts slightly overlapping at base.	Orton, 1985; Molnar and Capik, 2013; Mattera et al., 2015
	‘Rutdan’ Celestial® PP7204	Vigorous growth as wide as tall. White bracts slightly cupped at young stage of development.	Orton, 1985; Molnar and Capik, 2013; Mattera et al., 2015
	‘Celestial Shadow’	Yellow-green leaf variegated sport of Celestial®.	Dirr and Warren, 2019
	‘Rutcan’ Constellation® PP7210	Vigorous growth as wide as tall. White bracts that are separate as base.	Orton, 1985; Molnar and Capik, 2013; Mattera et al., 2015
	‘Rutgan’ Stellar Pink® PP7207	Vigorous upright growth, taller than wide. Light pink bracts.	Orton, 1985; Molnar and Capik, 2013; Mattera et al., 2015
	‘KV10-105v1’ Variegated Stellar Pink® PP24952	White-green variegated sport of Stellar Pink®. Notable fall color.	Dirr and Warren, 2019
	‘Rutlan’ Ruth Ellen® PP7732	Low spreading habit, wider than tall. White bracts, blooms closer to time of C. florida.	Orton, 1985; Molnar and Capik, 2013; Mattera et al., 2015
	‘KF1-1’, Saturn® PP17768	Vigorous growth as wide as tall. White bracts that are highly overlapping at base.	Orton and Molnar, 2005, Molnar and Capik, 2013; Mattera et al., 2015
	‘KF111-1’, Hyperion® PP22219	Very vigorous upright growth. White bracts.	Molnar and Capik, 2013; Mattera et al., 2015
C. elwinortonii = C. kousa × C. nuttallii
	‘KN4-4’ Starlight® PP16293	Vigorous growth habit white bracts with notable dark green heavily textured leaves.	Orton and Molnar, 2005; Molnar and Capik, 2013; Mattera et al., 2015
	‘KN30-8’ Venus® PP16309	High vigor with very large bracts. Powdery mildew resistant.	Orton and Molnar, 2005; Molnar and Capik, 2013; Mattera et al., 2015, Li et al., 2007
	‘KN144-2’ Rosy Teacups® PP28311P3	Medium pink colored, large floral bracts with upright “cupped” young bracts.	Mattera et al., 2015; Dirr and Warren, 2019
Other Cornus hybrids
	‘NCCH1’ Little Ruby™ PP 26,542; C. kousa ‘Satomi’ × C. hongkongensis	Semi-evergreen form with pink bracts.	Lattier et al., 2014.
	‘Eddie’s White Wonder’; C. florida × C. nuttallii	Vigorous, large white bracts.	Cappiello and Shadow, 2005
C. kousa Hance
	‘Empire’	Tall, narrow columnar form, and exfoliating bark.	Wadl et al., 2014.
	‘Pam’s Mountain Bouquet’	Spreading form with many fused bracts.	Wadl et al., 2014.
	PP 25,575 P3
	‘Red Steeple’	Short columnar form with pink tinge to bracts and leaves. Color fades with warm temperatures.	Wadl et al., 2014.
	‘Melissa’s Mountain Snowfall’ PP 32,706 P3	Multi-stem tree with exfoliating bark and spreading form.	Boggess and Trigiano, 2024.
	‘Sarah’s Mountain Pixie’	Short, bushy and single trunk. Exceptionally large and sweet fruits.	Boggess and Trigiano, 2024
	‘Blue Shadow’	Distinctive blue-green shade to leaves.	Cappiello and Shadow, 2005
	‘Milky Way’	Early blooming. Not vegetatively propagated.	Santamour and McArdle, 1985
	‘Rutpink’ Scarlet Fire® PP28311P3	Vibrant pink bracts, highly floriferous tree.	Capik et al., 2017; Molnar, 2022
	‘Greensleeves’	White bracts, abundant blooms, dark green leaves, vigorous.	Cappiello and Shadow, 2005; Dirr and Warren, 2019
	‘Wolf Eyes’	Ivory white and green variegation, white bracts, wavy leaves.	Cappiello and Shadow, 2005; Dirr and Warren, 2019
	‘Galzam’, Galilean®,	White bracts and dark green large leaves, cold tolerant.	Cappiello and Shadow, 2005; Dirr and Warren, 2019
	‘Madison’ Crown Jewel™ PP16129 P2	White bracts and heavy textured dark green leaves.	Cappiello and Shadow, 2005; Dirr and Warren, 2019
	‘Samzam’ Samaritan	Creamy white and green variegation, white bracts.	Cappiello and Shadow, 2005; Dirr and Warren, 2019
	‘Heart Throb’['Schmred' (Heart Throb®, US PP9283 P)], ‘Rosabella’ and 'Satomi’; 'Hanros' (Radiant Rose®)	Many consider synonymous cultivars. Various shades of pink-to-red bracts. Color is largely influenced by environment.	Trigiano et al., 2004. Cappiello and Shadow, 2005
C. florida L.
	‘Rutnut’ Red Pygmy® PP15219	Dwarf form with deep red bracts.	Orton and Molnar, 2005; Capik and Molnar, 2013.
	‘Rebecca’s Appalachian Angel’	Linear form tree with very large, white, floppy bracts.	Trigiano et al., 2023.
	‘Erica’s Appalachian Sunrise’ PP 32,468	Short and stout tree with deep red bracts. Probably apomitically derived from ‘Comco No. 1’ Cherokee Brave™	Trigiano et al., 2024.
	‘Appalachian Spring’	Narrow white bracts. Highly tolerant to dogwood anthracnose caused by Discula destructiva.	Windham. et al., 1998
	‘Appalachian Joy’ PP 18,238	Supernumery white bracts. Highly tolerant to powdery mildew caused by Erysiphe pulchra.	Trigiano et al., 2016.
	‘Missy’s Appalachian Morning’ PP 18,292P2	White bracts and moderately tolerant to powdery mildew caused by Erysiphe pulchra.	Windham et al.,1998.
	‘Jean’s Appalachian Snow’	White bracts and moderately tolerant to powdery mildew caused by Erysiphe pulchra.	Windham, et al., 2003
	PP 13,099
	‘Karen’s Appalachian Blush’	White bracts with slight pink blush and moderately tolerant to powdery mildew caused by Erysiphe pulchra.	Windham, et al., 2003
	PP 13,165P2
	‘Kay’s Appalachian Mist’	White square bracts. Moderately tolerant to powdery mildew caused by Erysiphe pulchra	Windham et al., 2003
	PP13,098 P2
	‘Cloud 9’ (considered synonymous with ‘Barton’)	Large overlapping white bracts; early blooms.	Santamour and McArdle, 1985; Windham and Trigiano, 1985.
	‘Cherokee Chief’ PP 1710	Deep red bracts.	Cappiello and Shadow, 2005
	‘Cherokee Princess’	White bracts.	Santamour and McArdle, 1985
	‘Cherokee Sunset’	Pinkish-white bracts; Variegated leaves.	Santamour and McArdle, 1985
	‘Comco No. 1’ Cherokee Brave™ PP10166P	Pink bracts, vigorous growth.	Dirr and Warren, 2019
a Published collections of cultivar names and descriptions for the big-bracted dogwoods can be found in Cappiello and Shadow (1985), Santamour and McArdle (1985), and more recently Dirr and Warren (2019). Many of the dogwood cultivars in the 1985 listings are either difficult to locate, are only a single specimen in a large collection or not available for sale. The 2019 work by Dirr and Warren li…
